# Supplementary material for: Hypoxically cultured cells of oral squamous cell carcinoma increased their glucose metabolic activity under normoxic conditions
Source: PLoS One. 2021 Oct 22;16(10):e0254966. doi: 10.1371/journal.pone.0254966 (PMC8535375; doi:10.1371/journal.pone.0254966)
Supplement: S1 Data — (XLSX) [file pone.0254966.s001.xlsx]

## Sheet: Data - FIgure 1
Normoxically pre-cultured cells
	Days		0	1	2	3	5	7
HSC-2	Normoxic	#1	60000	110000	291000	543000
Cell number (cell/ml)		#2	60000	114000	343000	422000
		#3	60000	85000	267000	440000
		Average	60000	103000	300333	468333
		SD	0	15716.2	38850.1	65286.5
	Hypoxic	#1	60000	82500	228000	396000
		#2	60000	118000	150000	241000
		#3	60000	85000	208000	250000
		Average	60000	95166.7	195333	295667
		SD	0	19813.7	40513.4	87007.7
HSC-3	Normoxic	#1	60000	85400	206000	405000
Cell number (cell/ml)		#2	60000	82000	286000	393000
		#3	60000	68000	267000	381000
		Average	60000	78466.7	253000	393000
		SD	0	9222.44	41797.1	12000
	Hypoxic	#1	60000	76500	228000	320000
		#2	60000	82000	308000	285000
		#3	60000	64000	199000	288000
		Average	60000	74166.7	245000	297667
		SD	0	9224.06	56453.5	19399.3
HaCaT	Normoxic	#1	60000	36700	128000	243000		588000
Cell number (cell/ml)		#2	60000	38100	123000	105000	456000	535000
		#3	60000	49800	85000	182000	503000	555000
		#4	60000	26400	102000	150000	431000	553000
		Average	60000	37750	109500	170000	463333	557750
		SD	0	9578.62	19841	58017.2	36555.9	22081.3
	Hypoxic	#1	60000	41100	84500	157000		407000
		#2	60000	35200	65000	138000	314000	391000
		#3	60000	35200	94100	80000	411000	381000
		#4	60000	26400	82500	92000	454000	450000
		Average	60000	34475	81525	116750	393000	407250
		SD	0	6059.36	12124.5	36673.1	71714.7	30445.3
Hypoxically pre-cultured cells
	Days		0	1	2	3	5	7
HSC-2	Normoxic	#1	60000	41000	147000	300000
Cell number (cell/ml)		#2	60000	70400	150000	366000
		#3	60000	41000	164000	364000
		Average	60000	50800	153667	343333
		SD	0	16974.1	9073.77	37541.1
	Hypoxic	#1	60000	52800	92800	204000
		#2	60000	30000	99600	170000
		#3	60000	29200	111000	171000
		Average	60000	37333.3	101133	181667
		SD	0	13400.5	9196.38	19347.7
HSC-3	Normoxic	#1	60000	67500	105000	375000
Cell number (cell/ml)		#2	60000	82000	122000	314000
		#3	60000	67500	117000	288000
		Average	60000	72333.3	114667	325667
		SD	0	8371.58	8736.89	44658
	Hypoxic	#1	60000	32200	85000	201000
		#2	60000	32200	65000	187000
		#3	60000	55300	55400	214000
		Average	60000	39900	68466.7	200667
		SD	0	13336.8	15101.4	13503.1
HaCaT	Normoxic	#1	60000	20500	45600	94000	187000	437000
Cell number (cell/ml)		#2	60000	35200	48000	130000	231000	344000
		#3	60000	20500	44800	132000	198000	377000
		Average	60000	25400	46133.3	118667	205333	386000
		SD	0	8487.05	1665.33	21385.4	22898.3	47148.7
	Hypoxic	#1	60000	26400	26400	45100	85500	190000
		#2	60000	15000	30000	65500	90000	152000
		#3	60000	14600	34400	80000	100000	170000
		Average	60000	18666.7	30266.7	63533.3	91833.3	170667
		SD	0	6700.25	4006.66	17532.9	7421.81	19008.8

## Sheet: Data - Figure 2
A. Normoxically cultured cells
HSC-2																HSC-3																	HaCaT
Normoxic	Titrant added (micro litter/5.0 x 106 cells)							Hypoxic	Titrant added (micro litter/5.0 x 106 cells)							Normoxic	Titrant added (micro litter/5.0 x 106 cells)							Hypoxic	Titrant added (micro litter/5.0 x 106 cells)								Normoxic	Titrant added (micro litter/5.0 x 106 cells)							Hypoxic	Titrant added (micro litter/5.0 x 106 cells)
Time (min)	#1	#2	#3	Ave.	SD			Time (min)	#1	#2	#3	Ave.	SD			Time (min)	#1	#2	#3	#4	Ave.	SD		Time (min)	#1	#2	#3	#4	#5	Ave	SD		Time (min)	#1	#2	#3	Ave.	SD			Time (min)	#1	#2	#3	Ave.	SD
	0	0	0	0	0			0	0	0	0	0	0			0	0	0	0	0	0			0	0	0	0	0	0	0			0	0	0	0	0	0			0	0	0	0	0	0
1	0.177	0.19	0.122	0.163	0.00360971			1	0.28	0.28	0.28	0.28	0			1	0.131	0.137	0.104	0.143	0.12875	0.00172119		1	0.28	0.28	0.28	0.18	0.21	0.255	0.00477493		1	0.11	0.157	0.115	0.127333	0.00258134			1	0.17	0.17	0.18	0.173333	0.00057735
2	0.325	0.193	0.241	0.253	0.00668132			2	0.385	0.45	0.29	0.375	0.00804674			2	0.191	0.193	0.202	0.249	0.20875	0.00272565		2	0.28	0.28	0.41	0.18	0.24	0.2875	0.00843801		2	0.157	0.21	0.16	0.175667	0.00297714			2	0.17	0.17	0.18	0.173333	0.00057735
3	0.399	0.308	0.307	0.338	0.00528299			3	0.485	0.52	0.37	0.458333	0.0078475			3	0.238	0.224	0.313	0.313	0.272	0.00476865		3	0.28	0.35	0.41	0.22	0.27	0.315	0.0074364		3	0.187	0.268	0.188	0.214333	0.00464794			3	0.17	0.17	0.18	0.173333	0.00057735
4	0.489	0.365	0.38	0.411333	0.00676782			4	0.535	0.6	0.46	0.531667	0.00700595			4	0.272	0.257	0.412	0.378	0.32975	0.00768565		4	0.37	0.42	0.41	0.26	0.3	0.365	0.00697854		4	0.233	0.315	0.23	0.259333	0.00482321			4	0.205	0.2	0.18	0.195	0.00132288
5	0.581	0.434	0.46	0.491667	0.00784496			5	0.63	0.69	0.55	0.623333	0.00702377			5	0.325	0.304	0.521	0.434	0.396	0.0100952		5	0.435	0.42	0.41	0.26	0.35	0.38125	0.00719375		5	0.287	0.353	0.258	0.299333	0.00486861			5	0.205	0.2	0.21	0.205	0.0005
6	0.672	0.491	0.538	0.567	0.00939202			6	0.715	0.75	0.645	0.703333	0.00534634			6	0.373	0.332	0.615	0.499	0.45475	0.0128308		6	0.435	0.485	0.5	0.3	0.39	0.43	0.00808239		6	0.315	0.391	0.286	0.330667	0.00542248			6	0.205	0.23	0.21	0.215	0.00132288
7	0.776	0.558	0.615	0.649667	0.0113059			7	0.78	0.845	0.73	0.785	0.00576628			7	0.421	0.375	0.702	0.555	0.51325	0.0147188		7	0.505	0.55	0.505	0.325	0.42	0.47125	0.00894008		7	0.358	0.429	0.328	0.371667	0.00518684			7	0.24	0.26	0.24	0.246667	0.0011547
8	0.875	0.632	0.693	0.733333	0.0126421			8	0.88	0.9	0.82	0.866667	0.00416333			8	0.469	0.404	0.788	0.62	0.57025	0.0171056		8	0.57	0.61	0.505	0.34	0.465	0.50625	0.0104678		8	0.406	0.469	0.356	0.410333	0.00566245			8	0.24	0.26	0.24	0.246667	0.0011547
9	0.978	0.698	0.774	0.816667	0.0144794			9	0.98	0.99	0.86	0.943333	0.00723418			9	0.508	0.449	0.862	0.681	0.625	0.0186163		9	0.57	0.675	0.6	0.38	0.51	0.55625	0.0110657		9	0.449	0.519	0.394	0.454	0.00626498			9	0.24	0.29	0.28	0.27	0.00264575
10	1.09	0.759	0.855	0.901333	0.0170295			10	1.06	1.09	0.91	1.02	0.00964365			10	0.561	0.491	0.943	0.745	0.685	0.0202629		10	0.635	0.74	0.6	0.38	0.54	0.58875	0.0132872		10	0.492	0.562	0.436	0.496667	0.00631295			10	0.28	0.32	0.28	0.293333	0.0023094
11	1.186	0.839	0.932	0.985667	0.0179617			11	1.14	1.155	0.99	1.095	0.00912414			11	0.594	0.521	1.007	0.809	0.73275	0.0219937		11	0.7	0.78	0.64	0.41	0.6	0.6325	0.0138492		11	0.516	0.595	0.473	0.528	0.00618789			11	0.28	0.35	0.31	0.313333	0.00351188
12	1.29	0.899	1.005	1.06467	0.0202214			12	1.23	1.24	1.08	1.18333	0.00896289			12	0.641	0.561	1.08	0.873	0.78875	0.0234964		12	0.7	0.8	0.68	0.445	0.63	0.65625	0.013069		12	0.559	0.633	0.515	0.569	0.00596322			12	0.32	0.38	0.31	0.336667	0.00378594
13	1.411	0.972	1.09	1.15767	0.0227188			13	1.34	1.35	1.15	1.28	0.0112694			13	0.699	0.603	1.146	0.937	0.84625	0.0244226		13	0.765	0.86	0.68	0.45	0.66	0.68875	0.0152381		13	0.607	0.671	0.545	0.607667	0.00630026			13	0.32	0.38	0.34	0.346667	0.00305505
14	1.518	1.032	1.158	1.236	0.0252214			14	1.46	1.42	1.18	1.35333	0.0151438			14	0.742	0.643	1.202	0.998	0.89625	0.0252827		14	0.83	0.92	0.76	0.49	0.72	0.75	0.0161028		14	0.65	0.723	0.585	0.652667	0.00690386			14	0.36	0.41	0.37	0.38	0.00264575
15	1.62	1.104	1.236	1.32	0.026806			15	1.545	1.5	1.27	1.43833	0.0147507			15	0.79	0.685	1.274	1.065	0.9535	0.0267069		15	0.83	0.98	0.76	0.53	0.75	0.775	0.0162635		15	0.688	0.756	0.627	0.690333	0.00645316			15	0.36	0.44	0.37	0.39	0.0043589
16	1.743	1.173	1.313	1.40967	0.0297041			16	1.64	1.605	1.35	1.53167	0.0158298			16	0.838	0.73	1.33	1.119	1.00425	0.0272111		16	0.89	1.03	0.84	0.56	0.805	0.83	0.0171099		16	0.726	0.789	0.669	0.728	0.0060025			16	0.4	0.47	0.405	0.425	0.00390512
17	1.864	1.237	1.381	1.494	0.0328419			17	1.76	1.68	1.36	1.6	0.021166			17	0.881	0.77	1.38	1.174	1.05125	0.0277627		17	0.955	1.04	0.84	0.575	0.84	0.8525	0.0175321		17	0.762	0.831	0.711	0.768	0.00602246			17	0.4	0.5	0.405	0.435	0.00563471
18	1.965	1.306	1.458	1.57633	0.0345069			18	1.87	1.77	1.43	1.69	0.0230651			18	0.914	0.815	1.445	1.229	1.10075	0.0289531		18	0.955	1.105	0.925	0.62	0.87	0.90125	0.0176671		18	0.802	0.865	0.748	0.805	0.00585577			18	0.44	0.53	0.44	0.47	0.00519615
19	2.078	1.438	1.522	1.67933	0.0347801			19	1.95	1.86	1.51	1.77333	0.0232451			19	0.972	0.857	1.499	1.275	1.15075	0.0291523		19	1.02	1.17	0.925	0.62	0.905	0.93375	0.0201513		19	0.836	0.905	0.781	0.840667	0.00621316			19	0.48	0.565	0.44	0.495	0.00638357
20	2.192	1.498	1.595	1.76167	0.0375822			20	2.06	1.93	1.585	1.85833	0.0245476			20	1.02	0.905	1.549	1.327	1.20025	0.0292891		20	1.02	1.17	0.925	0.665	0.95	0.945	0.0183759		20	0.881	0.947	0.823	0.883667	0.0062043			20	0.48	0.6	0.47	0.516667	0.00723418
B. Hypoxically cultured cells
HSC-2
Normoxic	Titrant added (micro litter/5.0 x 106 cells)							Hypoxic	Titrant added (micro litter/5.0 x 106 cells)							Normoxic	Titrant added (micro litter/5.0 x 106 cells)							Hypoxic	Titrant added (micro litter/5.0 x 106 cells)								Normoxic	Titrant added (micro litter/5.0 x 106 cells)							Hypoxic	Titrant added (micro litter/5.0 x 106 cells)
Time (min)	#1	#2	#3	#4	Ave.	SD		Time (min)	#1	#2	#3	#4	Ave.	SD		Time (min)	#1	#2	#3	#4	Ave.	SD		Time (min)	#1	#2	#3	#4	Ave.	SD			Time (min)	#1	#2	#3	#4	Ave.	SD		Time (min)	#1	#2	#3	#4	Ave.	SD
0	0	0	0	0	0			0	0	0	0	0	0	0		0	0	0	0	0	0			0	0	0	0	0	0				0	0	0	0	0	0	0		0	0	0	0	0	0	0
1	0.093	0.17	0.18	0.091	0.1335	0.00481006		1	0.06	0.2	0.17	0.12	0.1375	0.00613052		1	0.134	0.107	0.136	0.113	0.1225	0.00146629		1	0.06	0.04	0.09	0.06	0.0625	0.00206155			1	0.017	0.03	0.056	0.048	0.03775	0.0017595		1	0.085	0.03	0.055	0.055	0.0575	0.00225
2	0.184	0.282	0.408	0.311	0.29625	0.00922113		2	0.18	0.2	0.31	0.215	0.22625	0.00576447		2	0.326	0.235	0.216	0.186	0.24075	0.00603069		2	0.06	0.085	0.09	0.06	0.07375	0.00160078			2	0.046	0.055	0.087	0.072	0.065	0.00182026		2	0.085	0.03	0.055	0.055	0.0575	0.00225
3	0.274	0.406	0.633	0.536	0.46225	0.0156202		3	0.23	0.36	0.41	0.33	0.3325	0.00758837		3	0.494	0.363	0.3	0.26	0.35425	0.010236		3	0.155	0.13	0.18	0.15	0.15375	0.00205649			3	0.075	0.079	0.129	0.11	0.09825	0.0025786		3	0.19	0.11	0.14	0.055	0.15	0.00564764
4	0.366	0.528	0.834	0.751	0.61975	0.0212867		4	0.29	0.36	0.45	0.44	0.385	0.00750555		4	0.689	0.474	0.373	0.334	0.4675	0.0159015		4	0.155	0.13	0.18	0.15	0.15375	0.00205649			4	0.104	0.105	0.182	0.148	0.13475	0.00375888		4	0.19	0.11	0.14	0.12	0.15	0.00355903
5	0.456	0.65	1.027	0.959	0.773	0.0267538		5	0.4	0.51	0.58	0.55	0.51	0.00787401		5	0.877	0.576	0.455	0.408	0.579	0.0210895		5	0.155	0.13	0.18	0.16	0.15625	0.00205649			5	0.133	0.129	0.22	0.181	0.16575	0.00432001		5	0.19	0.11	0.14	0.12	0.15	0.00355903
6	0.545	0.77	1.224	1.192	0.93275	0.0331097		6	0.4	0.51	0.705	0.61	0.55625	0.0131109		6	1.021	0.699	0.53	0.474	0.681	0.0246018		6	0.2	0.235	0.27	0.24	0.23625	0.00286865			6	0.162	0.149	0.267	0.22	0.1995	0.0054568		6	0.3	0.12	0.22	0.12	0.21	0.0087178
7	0.635	0.888	1.411	1.392	1.0815	0.0383747		7	0.51	0.66	0.76	0.66	0.6475	0.0103078		7	1.162	0.833	0.605	0.548	0.787	0.0278679		7	0.25	0.235	0.27	0.24	0.24875	0.00154785			7	0.171	0.169	0.31	0.268	0.2295	0.00708167		7	0.3	0.19	0.22	0.12	0.245	0.00745542
8	0.725	1.01	1.603	1.6	1.2345	0.0439459		8	0.51	0.66	0.84	0.77	0.695	0.0143875		8	1.362	0.973	0.677	0.614	0.9065	0.0341628		8	0.25	0.235	0.295	0.305	0.27125	0.00340037			8	0.191	0.193	0.358	0.292	0.2585	0.00813818		8	0.3	0.19	0.22	0.185	0.245	0.00531311
9	0.795	1.12	1.786	1.787	1.372	0.0496674		9	0.62	0.8	0.965	0.88	0.81625	0.0147161		9	1.557	1.136	0.747	0.68	1.03	0.0404786		9	0.25	0.25	0.36	0.33	0.2975	0.00561991			9	0.234	0.231	0.396	0.332	0.29825	0.0080301		9	0.41	0.19	0.31	0.185	0.3	0.0107655
10	0.878	1.23	1.964	1.973	1.51125	0.0547206		10	0.62	0.8	1.05	0.985	0.86375	0.0193966		10	1.743	1.236	0.822	0.746	1.13675	0.0457946		10	0.35	0.33	0.36	0.33	0.3425	0.0015			10	0.268	0.255	0.453	0.378	0.3385	0.0094186		10	0.41	0.27	0.31	0.185	0.34	0.00933966
11	0.963	1.342	2.144	2.169	1.6545	0.0600041		11	0.725	0.94	1.085	1.06	0.9525	0.0164342		11	1.846	1.371	0.892	0.816	1.23125	0.0477832		11	0.35	0.33	0.435	0.42	0.38375	0.00515388			11	0.277	0.275	0.496	0.426	0.3685	0.011057		11	0.41	0.27	0.31	0.235	0.34	0.007565
12	1.044	1.454	2.328	2.349	1.79375	0.0650969		12	0.725	0.94	1.21	1.1	0.99375	0.0210688		12	1.938	1.559	0.966	0.876	1.33475	0.050353		12	0.35	0.33	0.45	0.42	0.3875	0.00567891			12	0.302	0.296	0.543	0.459	0.4	0.0121587		12	0.51	0.27	0.39	0.25	0.39	0.0120416
13	1.12	1.558	2.482	2.528	1.922	0.0696787		13	0.8	1.08	1.33	1.2	1.1025	0.0226035		13	2.035	1.714	1.036	0.941	1.4315	0.0529474		13	0.35	0.42	0.45	0.42	0.41	0.00424264			13	0.336	0.332	0.585	0.497	0.4375	0.0124805		13	0.51	0.33	0.4	0.25	0.42	0.0110265
14	1.201	1.66	2.644	2.72	2.05625	0.0747101		14	0.83	1.08	1.33	1.31	1.1375	0.023429		14	2.131	1.905	1.114	1.005	1.53875	0.0562791		14	0.45	0.42	0.54	0.505	0.47875	0.00539096			14	0.365	0.352	0.63	0.535	0.4705	0.0135121		14	0.51	0.35	0.4	0.25	0.43	0.0108128
15	1.277	1.764	2.806	2.887	2.1835	0.0791652		15	0.845	1.22	1.515	1.42	1.25	0.0296676		15	2.213	2.045	1.178	1.07	1.6265	0.0585938		15	0.45	0.42	0.54	0.505	0.47875	0.00539096			15	0.389	0.372	0.68	0.573	0.5035	0.0148756		15	0.62	0.35	0.455	0.315	0.485	0.0136931
16	1.346	1.874	2.961	3.069	2.3125	0.0840486		16	0.93	1.22	1.515	1.5	1.29125	0.0276417		16	2.302	2.202	1.251	1.135	1.7225	0.0614603		16	0.45	0.42	0.54	0.505	0.47875	0.00539096			16	0.413	0.396	0.728	0.606	0.53575	0.015968		16	0.62	0.35	0.49	0.315	0.485	0.0139724
17	1.422	1.978	3.11	3.255	2.44125	0.0887485		17	0.93	1.36	1.65	1.54	1.37	0.0316754		17	2.378	2.351	1.31	1.195	1.8085	0.0643822		17	0.45	0.51	0.63	0.59	0.545	0.00806226			17	0.442	0.424	0.766	0.639	0.56775	0.0164171		17	0.62	0.43	0.49	0.315	0.525	0.0126976
18	1.49	2.088	3.25	3.424	2.563	0.0929201		18	1.03	1.36	1.77	1.64	1.45	0.0328126		18	2.468	2.414	1.388	1.247	1.87925	0.0651575		18	0.515	0.51	0.63	0.59	0.56125	0.0058648			18	0.471	0.453	0.814	0.677	0.60375	0.0173127		18	0.725	0.43	0.49	0.38	0.5775	0.0152609
19	1.567	2.186	3.4	3.579	2.683	0.0967707		19	1.03	1.5	1.79	1.745	1.51625	0.0348314		19	2.515	2.501	1.46	1.299	1.94375	0.0654872		19	0.55	0.51	0.63	0.59	0.57	0.00516398			19	0.486	0.47	0.861	0.72	0.63425	0.0189495		19	0.725	0.43	0.58	0.38	0.5775	0.0156011
20	1.63	2.296	3.547	3.768	2.81025	0.10194		20	1.13	1.5	1.89	1.85	1.5925	0.0354624		20	2.582	2.613	1.52	1.36	2.01875	0.0671587		20	0.55	0.545	0.725	0.67	0.6225	0.00894893			20	0.507	0.497	0.899	0.763	0.6665	0.0197939		20	0.725	0.495	0.58	0.38	0.61	0.0145316

## Sheet: Data - Figure 3
A. Normoxically cultured cells
HSC-2	Acid produced (micromol/5.0 x 106 cells)							HSC-3	Acid produced (micromol/5.0 x 106 cells)							HaCaT	Acid produced (micromol/5.0 x 106 cells)
Normoxic	Lactic acid	(Total acid titrated)-(Lactic acid)	Total acid titrated総滴定量	SD	Ratio of lactic acid	SD		Normoxic	Lactic acid	(Total acid titrated)-(Lactic acid)	Total acid titrated総滴定量	SD	Ratio of lactic acid	SD		Normoxic	Lactic acid	(Total acid titrated)-(Lactic acid)	Total acid titrated総滴定量	SD	Ratio of lactic acid	SD
	0.685	1.507	2.192		0.3125				0.365	0.655	1.02		0.357843				0.16	0.721	0.881		0.181612
	0.61	0.888	1.498		0.40721				0.265	0.64	0.905		0.292818				0.14	0.807	0.947		0.147835
	0.64	0.955	1.595		0.401254				0.155	1.394	1.549		0.100065				0	0.823	0.823		0
Ave.	0.645	1.11667	1.76167	0.375822	0.366131	0.053045			0.35	0.977	1.327		0.263753			Ave.	0.1	0.783667	0.883667	0.062043	0.113165	0.096591
								Ave.	0.28375	0.9165	1.20025	0.292891	0.236409	0.109667
Hypoxic								Hypoxic								Hypoxic
	0.565	1.495	2.06		0.274272												0	0.48	0.48		0
	0.785	1.145	1.93		0.406736				0.16	0.86	1.02		0.156863				0	0.6	0.6		0
	0.6	0.985	1.585		0.378549				0.44	0.73	1.17		0.376068				0	0.47	0.47		0
Ave.	0.65	1.20833	1.85833	0.245476	0.349776	0.0697793			0.135	0.53	0.665		0.203008			Ave.	0	0.516667	0.516667	0.0723418	0	0
									0.195	0.755	0.95		0.205263
								Ave.	0.2325	0.71875	0.95125	0.211754	0.244415	0.0964592
B. Hypoxically cultured cells
HSC-2	Acid produced (micromol/5.0 x 106 cells)							HSC-3	Acid produced (micromol/5.0 x 106 cells)							HaCaT	Acid produced (micromol/5.0 x 106 cells)
Normoxic	Lactic acid	(Total acid titrated)-(Lactic acid)	Total acid titrated総滴定量	SD	Ratio of lactic acid	SD		Normoxic	Lactic acid	(Total acid titrated)-(Lactic acid)	Total acid titrated総滴定量	SD	Ratio of lactic acid	SD		Normoxic	Lactic acid	(Total acid titrated)-(Lactic acid)	Total acid titrated総滴定量	SD	Ratio of lactic acid	SD
	0.69	0.94	1.63		0.423313				0	2.582	2.582		0				0	0.507	0.507		0
	0.56	1.736	2.296		0.243902				0.43	2.183	2.613		0.164562				0.335	0.162	0.497		0.674044
	1.42	2.127	3.547		0.400338				0.3	1.22	1.52		0.197368				0.305	0.594	0.899		0.339266
	1.005	2.763	3.768		0.26672				0.41	0.95	1.36		0.301471				0.505	0.258	0.763		0.661861
Ave.	0.91875	1.8915	2.81025	1.0194	0.326928	0.0913255		Ave.	0.285	1.73375	2.01875	0.671587	0.141176	0.125026		Ave.	0.28625	0.38025	0.6665	0.197939	0.429482	0.319347
Hypoxic								Hypoxic								Hypoxic
	0.48	0.65	1.13		0.424779				0.325	0.225	0.55		0.590909				0.23	0.495	0.725		0.317241
	0.605	0.895	1.5		0.403333				0.185	0.36	0.545		0.33945				0.21	0.285	0.495		0.424242
	1.29	0.6	1.89		0.68254				0.18	0.545	0.725		0.248276				0.2	0.38	0.58		0.344828
	0.665	1.185	1.85		0.359459				0.55	0.12	0.67		0.820896				0.335	0.045	0.38		0.881579
Ave.	0.76	0.8325	1.5925	0.354624	0.477237	0.145896		Ave.	0.31	0.3125	0.6225	0.0894893	0.497992	0.258444		Ave.	0.24375	0.30125	0.545	0.145316	0.447248	0.263668

## Sheet: Data - new Figure 4
Hypoxically cultured cells
HSC-3	Acid produced (micromol/5.0 x 106 cells)
Glucose	Lactic acid	(Total acid titrated)-(Lactic acid)	Total acid titrated	SD	Ratio of lactic acid	SD
	1.195	1.961	3.156		0.378644
	1.095	1.883	2.978		0.367696
	1.31	1.89	3.2		0.409375
Ave.	1.2	1.91133	3.11133	0.117547	0.385687	0.0216077
glucose with Rotenone
	0.975	1.548	2.523		0.386445
	0.99	1	1.99		0.497487
	1.115	1.663	2.778		0.401368
Ave.	1.02667	1.40367	2.43033	0.40209	0.422439	0.0602663

## Sheet: Data - new Figure 5
A. Normoxically cultured cells
		Control	After incubation	(After incubation)-(Control)					Control	After incubation	(After incubation)-(Control)						Control	After incubation	(After incubation)-(Control)
HSC-2	Normoxic	1.513	10.98	9.467			HSC-3	Normoxic	2.199	10.43	8.231				HaCaT	Normoxic	1.309	12.94	11.631
Fluorescence intensity		1.627	15.03	13.403			Fluorescence intensity		1.226	12.52	11.294				Fluorescence intensity		4.194	11.78	7.586
		1.33	17.08	15.75					2.043	8.758	6.715						1.137	11.39	10.253
	Ave.	1.49	14.3633	12.8733				Ave.	1.82267	10.5693	8.74667						2.707	9.803	7.096
																Ave.	2.33675	11.4782	9.1415
	Hypoxic	1.513	7.384	5.871				Hypoxic	2.199	6.078	3.879					Hypoxic	1.309	8.247	6.938
		1.627	11.68	10.053					1.226	8.032	6.806						4.194	9.772	5.578
		1.33	5.128	3.798					2.043	6.006	3.963						1.137	21.01	19.873
	Ave.	1.49	8.064	6.574				Ave.	1.82267	6.70533	4.88267						2.707	2.947	0.24
																Ave.	2.33675	10.494	8.15725
B. Hypoxically cultured cells
		Control	After incubation	(After incubation)-(Control)					Control	After incubation	(After incubation)-(Control)						Control	After incubation	(After incubation)-(Control)
HSC-2	Normoxic	2.27	18.24	15.97			HSC-3	Normoxic	4.897	11.79	6.893				HaCaT	Normoxic	1.6	7.711	6.111
Fluorescence intensity		1.452	18.79	17.338			Fluorescence intensity		1.13	19.35	18.22				Fluorescence intensity		1.029	9.079	8.05
		2.012	4.28	2.268					0.935	19.25	18.315						1.93	5.915	3.985
		1.029	2.277	1.248				Ave.	2.32067	16.7967	14.476						1.517	12.74	11.223
	Ave.	1.69075	10.8968	9.206												Ave.	1.519	8.86125	7.34225
	Hypoxic	2.27	16.52	14.25				Hypoxic	4.897	2.641	-2.256					Hypoxic	1.6	5.193	3.593
		1.452	8.337	6.885					1.13	9.964	8.834						1.029	6.955	5.926
		2.012	3.753	1.741					0.935	9.226	8.291						1.93	4.442	2.512
		1.029	6.545	5.516				Ave.	2.32067	7.277	4.95633						1.517	8.545	7.028
	Ave.	1.69075	8.78875	7.098												Ave.	1.519	6.28375	4.76475
